# Supplementary material for: A Phase II Study of Denileukin Diftitox in Patients with Advanced Treatment Refractory Breast Cancer
Source: Vaccines (Basel). 2025 Jan 24;13(2):117. doi: 10.3390/vaccines13020117 (PMC11860294; doi:10.3390/vaccines13020117)
Supplement: Supplementary file 1 [file vaccines-13-00117-s001.zip]

Archive with 1 entries (1 files):
- vaccines-3294419-supplementary.pdf
